# Supplementary material for: Lycopene Reduces the In Vitro Aging Phenotypes of Mouse Oocytes by Improving Their Oxidative Status
Source: Vet Sci. 2022 Jul 1;9(7):336. doi: 10.3390/vetsci9070336 (PMC9324547; doi:10.3390/vetsci9070336)
Supplement: Supplementary file 1 [file vetsci-09-00336-s001.zip]

Archive with 1 entries (1 files):
- vetsci-1772276-supplementary.pdf
